# Supplementary material for: A Microbiological Map of the Healthy Equine Gastrointestinal Tract
Source: PLoS One. 2016 Nov 15;11(11):e0166523. doi: 10.1371/journal.pone.0166523 (PMC5112786; doi:10.1371/journal.pone.0166523)
Supplement: S1 Table — (XLSX) [file pone.0166523.s003.xlsx]

## Sheet: Sheet1
S1 Table. Summary of coverage for all included samples
	Luminal
	DS (n=9)	AS (n=9)	Je (n=9)	Il (n=9)	Ce (n=9)	VC (n=9)	DC (n=9)
Low	3294	8927	5200	8394	32058	22721	26604
High	122744	105325	61104	88321	106216	91817	107613
Mean	43166.7	54347.1	28961.6	40040.2	66547.4	61937.2	59857.1
Median	26472	46747	24678	30425	81845	81911	45199
SD	40726.5	30903.4	19259	27429.3	32141	31232.7	33168.7
	Mucosal
	DS (n=8)	AS (n=6)	Je (n=4)	Il (n=5)	Ce (n=7)	VC (n=8)	DC (n=7)
Low	2033	1091	1256	1653	5239	2360	1427
High	50774	28546	17925	17186	121791	98636	123510
Mean	16666.1	10022.8	7270.5	5045.8	64425.9	39967.2	29013.3
Median	11427.5	7218	4950.5	2364	90814	36728.5	12633
SD	16915.8	10031.2	7639.03	6822.66	48783.1	36467.5	43665.6
