# Supplementary material for: A Microbiological Map of the Healthy Equine Gastrointestinal Tract
Source: PLoS One. 2016 Nov 15;11(11):e0166523. doi: 10.1371/journal.pone.0166523 (PMC5112786; doi:10.1371/journal.pone.0166523)
Supplement: S2 Table — (XLSX) [file pone.0166523.s004.xlsx]

## Sheet: Sheet1
Table 2. Operational taxonomic units detected at greater than 0.01% mean relative abundance in luminal samples from any single region of the gastrointestinal tract
			Dorsal stomach (n=9)			Antral stomach (n=9)			Jejunum (n=9)			Ileum (n=9)			Cecum (n=9)			Ventral colon (n=9)			Dorsal colon (n=9)
Phylum	Family	Operational taxonomic unit	mean	SEM	prev	mean	SEM	prev	mean	SEM	prev	mean	SEM	prev	mean	SEM	prev	mean	SEM	prev	mean	SEM	prev
		No BLAST hit	0.0138503	0.00272126	1	0.0102362	0.00260024	1	0.00911751	0.00274511	1	0.00841242	0.00210337	1	0.0244215	0.0070817	1	0.0179463	0.0036956	1	0.0191445	0.00466851	1
Archaea	Methanobacteriaceae	Methanobrevibacter sp.	1.57889e-05	9.28324e-06	0.333333	0.000941879	0.000921633	0.333333	7.1804e-05	4.79515e-05	0.222222	0.00010295	6.19297e-05	0.555556	7.61084e-05	3.05297e-05	0.777778	0.000537338	0.000268113	0.666667	0.000732625	0.000355497	1
	Methanocorpusculaceae	Methanocorpusculum sp.	7.29697e-05	4.24575e-05	0.444444	0.0015731	0.0013793	0.777778	0.00193625	0.00138736	0.444444	0.00113251	0.000704252	0.777778	7.05874e-05	6.90755e-05	0.222222	0.000123692	5.17082e-05	0.555556	0.00527198	0.00101004	0.888889
	[Methanomassiliicoccaceae]	vadinCA11 sp.	2.82161e-05	2.69525e-05	0.222222	5.063e-05	3.72753e-05	0.222222	0.000116965	0.000102234	0.333333	0.000109751	5.28716e-05	0.666667	0.000440302	0.000108085	1	0.000770171	0.00023351	1	0.000355279	9.64724e-05	1
Actinobacteria	Microbacteriaceae	Family Microbacteriaceae	0.000539378	0.000221593	1	0.000286695	0.000152312	0.888889	0.000393194	0.000265449	0.777778	3.64853e-05	1.5327e-05	0.555556	3.7e-06	3.7e-06	0.111111	3.73333e-06	2.65795e-06	0.222222	0	0	0
	Micrococcaceae	Methanomicrococcus sp.	0.000840474	0.000422518	0.777778	0.000315907	0.000130904	0.666667	0.000419979	0.000227061	0.777778	0.00052404	0.000308256	0.888889	6.36667e-06	3.4172e-06	0.333333	1.99343e-05	1.44028e-05	0.444444	1.98726e-05	1.66099e-05	0.222222
	Propionibacteriaceae	Propionibacterium sp.	0.000762916	0.000727162	0.444444	0.000193925	0.000111719	0.444444	0.000102903	6.36093e-05	0.555556	7.58027e-05	6.55194e-05	0.333333	1.04556e-06	1.04556e-06	0.111111	1.26667e-06	1.26667e-06	0.111111	0	0	0
	Bifidobacteriaceae	Family Bifidobacteriaceae	0.0021082	0.00131235	0.555556	0.000721323	0.00032778	0.777778	9.47081e-05	6.45863e-05	0.444444	0.000108181	4.04166e-05	0.555556	0	0	0	0	0	0	0	0	0
		Scardovia sp.	0.000521857	0.000471771	0.444444	0.00524843	0.00509628	0.444444	0.000103233	5.44572e-05	0.444444	6.60313e-05	3.08269e-05	0.444444	0	0	0	0	0	0	0	0	0
	Coriobacteriaceae	Family Coriobacteriaceae	0.000473431	0.00025913	0.444444	0.00103238	0.000506446	0.666667	0.0001334	6.20288e-05	0.444444	8.79769e-05	4.36956e-05	0.555556	0.000294713	5.76124e-05	1	0.000714905	0.000108309	1	0.000421937	6.99063e-05	1
		Atopobium sp.	0.0003597	0.000215129	0.444444	0.000594464	0.000360294	0.555556	0.000121318	7.60296e-05	0.444444	4.9013e-05	2.92404e-05	0.444444	0	0	0	1.23333e-06	1.23333e-06	0.111111	0	0	0
Armatimonadetes	unclassified	Order RB046	9.02222e-06	9.02222e-06	0.111111	0.000123777	8.26498e-05	0.222222	0.000264355	0.000239505	0.333333	5.45644e-05	4.71173e-05	0.222222	6.02222e-06	6.02222e-06	0.111111	0	0	0	0.00126312	0.000244786	0.888889
Bacteroidetes	unclassified	Order Bacteroidales	0.00834966	0.00586458	1	0.00838962	0.00387865	1	0.00583341	0.00290948	1	0.00750307	0.00278134	1	0.159387	0.0117573	1	0.238513	0.0122612	1	0.279099	0.0149876	1
	BS11	Family BS11	3.69217e-05	2.66596e-05	0.444444	0.000136685	6.3839e-05	0.666667	0.00018111	0.000131711	0.555556	0.000155484	7.99251e-05	0.666667	0.00041344	9.1686e-05	1	0.000549412	0.000229937	1	0.0215928	0.0128665	1
	Bacteroidaceae	Family Bacteroidaceae	1.33036e-05	1.33036e-05	0.111111	0.000237456	0.000159179	0.444444	0.000105363	8.13178e-05	0.222222	0.000158056	0.000106952	0.333333	2.40807e-05	2.40807e-05	0.111111	1.35458e-05	1.35458e-05	0.111111	0.00357393	0.00239095	0.777778
		BF311 sp.	0.000124222	9.71639e-05	0.555556	0.000310498	0.00014991	0.777778	0.000115773	7.10815e-05	0.444444	0.000151461	8.95819e-05	0.444444	0.00173026	0.000667114	0.888889	0.00386096	0.00140192	0.888889	0.0133405	0.0026779	1
		Bacteroides sp.	0.000247642	8.76003e-05	1	8.21559e-05	3.1596e-05	0.777778	8.53247e-05	2.53793e-05	0.777778	0.000166244	6.60886e-05	1	0.000488212	0.000148851	0.888889	6.1836e-05	2.56223e-05	0.666667	0.000163666	0.000129541	0.555556
	Porphyromonadaceae	Paludibacter sp.	0.000103211	5.65743e-05	0.444444	9.95864e-05	6.46953e-05	0.444444	0.000204225	0.000194719	0.444444	0.000207306	0.000173986	0.666667	0.00116537	0.000585315	1	0.000351995	0.000162673	0.777778	0.0106406	0.0034695	1
		Porphyromonas sp.	0.00106196	0.000434566	1	0.000472369	0.000183114	0.777778	7.2162e-05	2.78172e-05	0.555556	0.000212726	6.92862e-05	0.777778	0	0	0	0	0	0	0	0	0
	Prevotellaceae	Family Prevotellaceae	4.2e-06	4.2e-06	0.111111	6.37268e-05	3.84492e-05	0.444444	1.66667e-06	1.66667e-06	0.111111	4.51626e-05	3.98569e-05	0.333333	0.000846011	0.000232804	0.888889	0.00182824	0.000451827	1	0.00164364	0.000424931	1
		Prevotella sp.	0.00928869	0.0047936	1	0.0151158	0.00774431	1	0.00243972	0.000682456	1	0.00200161	0.000437471	1	0.0525917	0.0104163	1	0.0277981	0.00353637	1	0.00741961	0.00108856	1
		Prevotella copri	7.88508e-05	5.28496e-05	0.222222	6.32222e-06	4.23326e-06	0.222222	3.916e-05	2.26695e-05	0.444444	8.63766e-05	3.75542e-05	0.666667	0.000518899	0.00018816	1	0.000159437	7.29953e-05	0.777778	0.000254659	0.000236211	0.444444
		Prevotella melaninogenica	0.0177319	0.0158672	1	0.0112079	0.00610578	0.777778	0.000449883	0.000219741	0.888889	0.000373381	9.11078e-05	1	3.01111e-06	3.01111e-06	0.111111	2.48889e-06	1.64633e-06	0.222222	1.05556e-06	1.05556e-06	0.111111
		Prevotella stercorea	4.46667e-06	3.37585e-06	0.222222	1.24667e-05	1.072e-05	0.222222	1.00222e-05	1.00222e-05	0.111111	0	0	0	0.0017089	0.00105584	0.777778	0.000393361	0.000177702	0.555556	7.6566e-05	4.05467e-05	0.444444
	RF16	Family RF16	0.00117273	0.000831277	0.777778	0.000721737	0.000274051	1	0.00103695	0.000328998	0.888889	0.00351278	0.00157963	1	0.0472732	0.00717125	1	0.0399575	0.0106533	1	0.0259268	0.0089783	1
	Rikenellaceae	Family Rikenellaceae	0.00011885	8.73098e-05	0.666667	6.05734e-05	2.8829e-05	0.555556	2.35222e-05	1.23281e-05	0.333333	4.86707e-05	2.35499e-05	0.444444	0.000187112	9.53579e-05	1	0.000272886	8.01683e-05	1	0.000767191	0.000259929	1
	S24-7	Family S24-7	0.000764723	0.000359823	0.777778	0.000449329	0.000165903	1	0.000274992	0.000161713	0.888889	0.000774068	0.000488981	0.888889	0.00270302	0.000691239	1	0.00759151	0.00269134	1	0.00181346	0.000823687	1
	[Paraprevotellaceae]	Family [Paraprevotellaceae]	0.000438845	0.000353407	0.555556	0.000602084	0.000290267	0.666667	0.000393741	0.000159123	1	0.000625988	0.000176115	1	0.0308479	0.00849501	1	0.0248553	0.00625001	1	0.0128311	0.00257729	1
		CF231 sp.	0.00142261	0.00114594	0.888889	0.000680213	0.000271883	1	0.000392995	0.000132382	0.888889	0.00107421	0.000538163	1	0.0633673	0.012863	1	0.031411	0.00773622	1	0.00717608	0.000794625	1
		YRC22 sp.	0.00110821	0.000941521	0.666667	0.000210889	0.000102717	0.666667	0.000148378	5.37511e-05	0.888889	0.000540229	0.000202017	0.888889	0.0351227	0.0104711	1	0.0141781	0.0041453	1	0.00847552	0.0016391	1
		[Prevotella] sp.	0.00156853	0.000864387	1	0.0012113	0.000462896	1	0.000341753	0.000110513	1	0.00102819	0.000450423	1	0.0238237	0.00258235	1	0.0114721	0.00204499	1	0.0116298	0.00373096	1
	p-2534-18B5	Family p-2534-18B5	0.000138701	5.14309e-05	0.666667	0.000117183	5.33826e-05	0.555556	6.52094e-05	2.6395e-05	0.555556	0.00127936	0.000612248	0.888889	0.00944766	0.00195248	1	0.00614429	0.001718	1	0.000818346	0.000177866	1
	Flammeovirgaceae	Family Flammeovirgaceae	5.41433e-05	5.41433e-05	0.111111	1.24467e-05	1.24467e-05	0.111111	2.24444e-06	2.24444e-06	0.111111	5.53333e-06	5.53333e-06	0.111111	0.000678185	0.000424249	0.444444	0.000421601	0.000329369	0.333333	9.44794e-05	6.9291e-05	0.222222
	Sphingobacteriaceae	Family Sphingobacteriaceae	0.00147891	0.00088984	0.888889	0.000165808	7.05339e-05	0.777778	0.000133359	9.17672e-05	0.444444	0.000157952	7.07902e-05	0.555556	0	0	0	0	0	0	4.22222e-06	4.22222e-06	0.111111
		Pedobacter sp.	0.00103766	0.000500075	1	0.000133465	5.22224e-05	0.888889	0.000112986	7.85503e-05	0.444444	5.30502e-05	2.52083e-05	0.444444	0	0	0	0	0	0	0	0	0
Chloroflexi	Anaerolinaceae	SHD-231 sp.	9.02222e-06	9.02222e-06	0.111111	2.34576e-05	1.60255e-05	0.222222	0	0	0	1.89226e-05	1.40556e-05	0.333333	3.83701e-05	2.03777e-05	0.555556	0.000238086	9.48651e-05	0.888889	0.000723036	0.000239122	1
Cyanobacteria	unclassified	Order YS2	7.15198e-05	4.55179e-05	0.333333	0.000130918	6.42236e-05	0.555556	0.000354033	0.000279927	0.555556	0.00132748	0.000806166	0.777778	0.00343107	0.00105246	1	0.00145203	0.000545994	1	0.00356502	0.000910738	1
	unclassified	Order Streptophyta	0.132499	0.0406111	1	0.0187638	0.00734051	1	0.0458404	0.0146416	1	0.0446825	0.0112952	1	0.000156454	5.38493e-05	0.888889	4.06111e-05	1.15343e-05	0.777778	1.98556e-05	6.49722e-06	0.666667
Elusimicrobia	Elusimicrobiaceae	Family Elusimicrobiaceae	1.83778e-05	1.22132e-05	0.222222	7.75556e-06	5.88461e-06	0.222222	0	0	0	0.000170161	0.000122671	0.333333	0.00107145	0.000562292	0.888889	0.000773593	0.00050203	0.777778	0.000172085	0.000109184	0.555556
Fibrobacteres	Fibrobacteraceae	Fibrobacter succinogenes	0.000353068	0.000256655	0.444444	0.000395834	0.000282903	0.666667	0.000193802	8.0073e-05	0.777778	0.000227797	0.00010852	0.888889	0.023063	0.0122539	1	0.0202278	0.00829327	1	0.0183074	0.00594752	1
Firmicutes	Bacillaeae	Bacillus sp.	0.00319248	0.00318168	0.222222	5.82222e-06	4.10913e-06	0.222222	6.83333e-06	4.79189e-06	0.222222	1.47111e-05	9.7387e-06	0.222222	0	0	0	0	0	0	0	0	0
	Paenibacillaeae	Paenibacillus amylolyticus	0.00145721	0.00141966	0.222222	1.36644e-05	1.36644e-05	0.111111	4.44483e-05	3.96604e-05	0.222222	5.33181e-05	5.33181e-05	0.111111	0	0	0	2.98889e-06	2.98889e-06	0.111111	4.87778e-06	4.87778e-06	0.111111
	Gemellaceae	Family Gemellaceae	0.00446315	0.000629772	1	0.00217319	0.000598868	1	0.00162096	0.00071689	1	0.00100924	0.000345353	0.888889	1.79e-05	9.00864e-06	0.444444	2.98889e-06	2.98889e-06	0.111111	5.92222e-06	3.99311e-06	0.222222
	unclassified	Order Lactobacillales	0.00104429	0.000517143	0.888889	0.000362377	0.000172261	0.888889	0.00026399	6.678e-05	1	0.000324901	7.9847e-05	1	9.03333e-06	9.03333e-06	0.111111	0	0	0	0	0	0
	Aerococcaceae	Aerococcus sp.	0.000979314	0.000799546	0.444444	3.9047e-05	2.26251e-05	0.444444	0.000120858	6.99552e-05	0.444444	0.000207156	0.000101866	0.666667	3.01111e-06	3.01111e-06	0.111111	0	0	0	0	0	0
	Enterococcaceae	Enterococcus sp.	0.000769329	0.000666406	0.777778	0.000549868	0.000527369	0.555556	0.00120387	0.00107563	0.666667	0.00146814	0.00123704	0.666667	0.000207696	0.000207696	0.111111	7.34994e-05	7.20977e-05	0.222222	5.37516e-05	4.61741e-05	0.333333
	Lactobacillaceae	Lactobacillus sp.	0.255126	0.0904047	1	0.293849	0.0862279	1	0.207395	0.0738456	1	0.100223	0.0300793	1	0.00141935	0.000386709	1	0.00121466	0.000400116	1	0.000478905	0.000157863	1
		Lactobacillus agilis	0.000136328	9.92202e-05	0.444444	0.00498045	0.00477905	0.444444	1.00889e-05	7.14379e-06	0.222222	5.11111e-06	5.11111e-06	0.111111	1.35556e-06	1.35556e-06	0.111111	0	0	0	0	0	0
	Leuconostocaceae	Family Leuconostocaceae	0.000304701	0.000194102	0.555556	0.0255057	0.0173315	0.777778	0.0279243	0.0248043	0.666667	0.00414999	0.00248504	0.888889	0.000299353	0.00024164	0.666667	0.000187854	0.000110562	0.444444	0.000251228	0.000155162	0.444444
	Streptococcaceae	Lactococcus sp.	0.00671709	0.00671336	0.222222	1.36333e-05	9.67847e-06	0.333333	0.000295445	0.000228378	0.777778	0.000146894	0.000125526	0.555556	8.88889e-06	8.88889e-06	0.111111	4.24444e-06	3.09382e-06	0.222222	1.96661e-05	1.96661e-05	0.111111
		Streptococcus sp.	0.0771587	0.0164325	1	0.151563	0.0771851	1	0.149171	0.0486217	1	0.179957	0.0520195	1	0.00328932	0.00191116	0.888889	0.00364099	0.0021873	1	0.00185846	0.0012011	1
		Streptococcus anginosus	2.03864e-05	1.26342e-05	0.333333	5.97413e-05	2.93339e-05	0.555556	0.000639224	0.000341984	0.555556	0.000657728	0.000355264	0.555556	5.52222e-06	3.91471e-06	0.222222	8.04444e-06	6.73769e-06	0.222222	1.55107e-05	1.43614e-05	0.222222
		Streptococcus minor	0.00224788	0.000854849	1	0.00149055	0.000793035	0.777778	0.00307723	0.00148411	1	0.00315328	0.000973835	1	3.33597e-05	1.81032e-05	0.444444	1.17111e-05	5.34159e-06	0.444444	6.97778e-06	4.72963e-06	0.222222
	unclassified	Order Clostridiales	0.00361886	0.00242467	1	0.00328847	0.00136748	1	0.00276803	0.00165871	1	0.0102043	0.00708285	1	0.0766851	0.00810609	1	0.0817597	0.00619485	1	0.0608289	0.00892979	1
	Christensenellaceae	Family Christensenellaceae	7.50894e-05	6.18646e-05	0.555556	0.00015007	7.09984e-05	0.555556	7.32662e-05	3.81613e-05	0.444444	9.99144e-05	4.08768e-05	0.888889	0.000328654	5.44982e-05	1	0.00131272	0.000205787	1	0.00433424	0.000755691	1
	Clostridiaceae	Family Clostridiaceae	0.000253863	0.000203054	0.666667	0.000589919	0.000372899	0.888889	0.00215389	0.000798588	0.666667	0.00799394	0.00494393	1	0.000964547	0.000153697	1	0.00361311	0.00133618	1	0.00405983	0.000425837	1
		Clostridium sp.	0.000830856	0.000524844	0.777778	0.00257448	0.00186238	0.888889	0.00120662	0.00045068	0.888889	0.00305721	0.00108239	1	0.0072579	0.00123739	1	0.0102105	0.00103281	1	0.00632491	0.00096511	1
		Sarcina sp.	8.40547e-05	3.88232e-05	0.555556	0.205979	0.119746	0.666667	0.0631934	0.0474296	0.777778	0.0412394	0.027997	0.666667	0.000339165	0.000196085	0.555556	0.000208228	0.000138929	0.555556	0.000377506	0.000164959	0.555556
	Lachnospiraceae	Family Lachnospiraceae	0.00634652	0.00422776	1	0.00587548	0.00188202	1	0.00432733	0.00243774	1	0.00305764	0.000816254	1	0.121183	0.00829683	1	0.10183	0.00695191	1	0.0634882	0.00884658	1
		Anaerostipes sp.	2.557e-05	1.78037e-05	0.333333	4.03621e-05	3.70835e-05	0.222222	0.000713071	0.0003385	0.666667	0.00298332	0.00256456	0.555556	0.00120585	0.000301642	1	0.000524979	0.000188679	1	0.000392811	0.000200849	1
		Blautia sp.	8.41283e-05	6.09228e-05	0.777778	4.52433e-05	2.77609e-05	0.444444	3.63292e-05	2.94412e-05	0.444444	0.000120702	3.56126e-05	0.666667	0.00436336	0.000899241	1	0.00393939	0.000659793	1	0.00096244	0.000322685	1
		Coprococcus sp.	0.000427281	0.000327016	0.777778	0.000218134	0.000103824	0.555556	0.000308587	0.000121677	0.888889	0.000692308	0.000477482	0.888889	0.0150786	0.00107212	1	0.00821942	0.000996272	1	0.00355738	0.000888772	1
		Dorea sp.	4.62639e-05	4.49907e-05	0.222222	2.67356e-05	1.23697e-05	0.555556	4.90389e-05	3.99642e-05	0.222222	2.04556e-05	9.99225e-06	0.444444	0.00094757	0.000221593	1	0.000651281	0.000150689	0.888889	0.000194339	5.24927e-05	1
		Epulopiscium sp.	5.50972e-05	4.49752e-05	0.222222	5.64594e-05	4.79718e-05	0.222222	0.00216786	0.000969468	0.555556	0.0118052	0.00824914	0.888889	9.74086e-05	7.04036e-05	0.444444	0.000511927	0.000147674	0.888889	0.000385368	0.000171897	0.777778
		Lachnospira sp.	0.000161024	0.00010513	0.333333	9.34444e-06	4.71991e-06	0.333333	1.68222e-05	9.53372e-06	0.333333	5.36226e-05	3.96573e-05	0.333333	0.00225385	0.000348394	1	0.000216352	3.12338e-05	1	5.7019e-05	1.62231e-05	0.777778
		Oribacterium sp.	0.000342794	0.000143758	1	0.000561161	0.000284995	0.555556	0.000153128	6.60445e-05	0.888889	8.61706e-05	3.06138e-05	0.666667	2.71111e-06	2.71111e-06	0.111111	1.21111e-06	1.21111e-06	0.111111	2.32222e-06	2.32222e-06	0.111111
		Pseudobutyrivibrio sp.	0.000256225	0.000164676	0.666667	0.000143021	6.75618e-05	0.555556	0.000305321	0.000242557	0.444444	0.000107899	6.04406e-05	0.555556	0.00392038	0.000861613	1	0.00298988	0.000396875	1	0.00155547	0.000459067	1
		Roseburia sp.	1.32222e-05	9.46399e-06	0.222222	5.43333e-06	5.43333e-06	0.111111	2.68933e-05	2.22827e-05	0.222222	2.94076e-05	1.57921e-05	0.444444	0.000897788	0.000369441	1	0.000473225	0.000219347	0.777778	0.000255207	0.000113242	0.555556
		[Ruminococcus] gnavus	0.00012959	0.000125947	0.333333	4.02207e-05	2.62772e-05	0.333333	1.22667e-05	9.99294e-06	0.222222	2.81739e-05	2.63155e-05	0.222222	0.000428601	0.000153751	1	0.000571227	0.000112156	1	0.000205998	4.49487e-05	1
	Peptococcaceae	rc4-4 sp.	0.000140012	0.000124747	0.555556	9.99558e-05	5.07624e-05	0.444444	3.59141e-05	1.98909e-05	0.444444	2.04964e-05	1.33647e-05	0.333333	0.00430094	0.000913649	1	0.00427644	0.00139795	1	0.00106145	0.000429903	1
	Peptostreptococcaceae	Family Peptostreptococcaceae	7.46664e-05	2.4568e-05	0.777778	8.34093e-05	3.65986e-05	0.666667	0.000136069	0.000124384	0.333333	0.00290252	0.00286651	0.555556	5.71916e-05	5.71916e-05	0.111111	4.06372e-05	4.06372e-05	0.111111	4.2876e-05	4.2876e-05	0.111111
	Ruminococcaeae	Family Ruminococcaeae	0.00447734	0.00296083	0.888889	0.00509029	0.00281574	1	0.00308044	0.000976545	1	0.0122328	0.00641065	1	0.0841399	0.0138559	1	0.120638	0.00901372	1	0.155044	0.0140939	1
		Faecalibacterium prausnitzii	3.94178e-05	3.58322e-05	0.222222	1.96467e-05	1.35778e-05	0.222222	4.5e-06	4.5e-06	0.111111	0.000180896	0.000113062	0.666667	0.00177856	0.000667979	1	0.000259774	8.07692e-05	1	1.05e-05	5.57228e-06	0.333333
		Oscillospira sp.	0.000256443	0.000232179	0.444444	0.000164761	8.94386e-05	0.777778	8.22279e-05	3.68547e-05	0.555556	0.000123593	5.70596e-05	0.888889	0.00452063	0.000660363	1	0.00404092	0.000749309	1	0.00214968	0.000240747	1
		Ruminococcus sp.	0.00079681	0.000585492	0.666667	0.000619097	0.000267589	1	0.00045457	0.000140659	1	0.000442901	0.000132721	1	0.0173782	0.00179911	1	0.018742	0.00173435	1	0.0184276	0.00264781	1
		Ruminococcus flavefaciens	0.000380162	0.000338793	0.444444	0.000156628	6.48151e-05	0.777778	0.000100079	4.83959e-05	0.555556	0.000114381	6.7975e-05	0.777778	0.00974284	0.00284441	1	0.00540838	0.00130293	1	0.00351531	0.000486588	1
	Veillonellaceae	Family Veillonellaceae	0.00112706	0.00106498	0.555556	0.000445815	0.000264332	0.888889	0.000638852	0.00041926	0.777778	0.000214516	5.44358e-05	1	0.000633522	0.000110847	1	0.00101054	0.000104832	1	0.00173638	0.000540743	1
		Anaerovibrio sp.	1.80478e-05	1.80478e-05	0.111111	2.50678e-05	1.25189e-05	0.555556	3.37489e-05	2.27846e-05	0.333333	6.1464e-05	2.23936e-05	0.555556	0.000956441	0.000341921	1	0.000544244	0.000213927	0.888889	0.000161226	5.69409e-05	0.888889
		Dialister sp.	0.000673233	0.000247078	0.888889	0.00209872	0.00131579	0.777778	0.00030298	0.000121835	0.777778	0.000177465	4.50712e-05	0.888889	3.17778e-06	2.13084e-06	0.222222	1.35556e-06	1.35556e-06	0.111111	0	0	0
		Megasphaera sp.	0.00274757	0.002128	0.444444	0.00316807	0.00165777	0.444444	0.000136784	7.21168e-05	0.333333	0.000121453	9.54726e-05	0.333333	0	0	0	3.65556e-06	2.5771e-06	0.222222	0	0	0
		Phascolarctobacterium sp.	0.00084215	0.000660833	0.777778	0.000820178	0.000548455	0.777778	0.000491622	0.000237706	0.777778	0.000781436	0.00031847	1	0.0186424	0.00277563	1	0.0212169	0.00335527	1	0.0117723	0.00100574	1
		Selenomonas ruminantium	0.00224876	0.00211019	0.555556	0.00105201	0.000692707	0.444444	0.000255169	0.000112329	0.555556	9.85766e-05	5.1796e-05	0.444444	1.04556e-06	1.04556e-06	0.111111	0	0	0	0	0	0
		Veillonella sp.	0.00401579	0.00216849	0.888889	0.00652717	0.00361305	0.888889	0.00659515	0.00299993	1	0.00179764	0.000843989	1	3.26177e-05	1.28899e-05	0.555556	6.26667e-06	3.76958e-06	0.333333	7.08778e-06	4.92926e-06	0.333333
		Veillonella parvula	0.00177705	0.00094749	1	0.00108696	0.000791466	1	0.0011635	0.000350267	1	0.000832212	0.000278413	0.888889	3.25624e-05	2.62612e-05	0.333333	4.56667e-06	3.40653e-06	0.222222	0	0	0
	Mogibacteriaceae	Family [Mogibacteriaceae]	0.000499581	0.000366262	0.888889	0.00117208	0.000844506	1	0.00039209	0.000228712	0.777778	0.000281762	9.82825e-05	1	0.00476074	0.00035671	1	0.00932326	0.00104452	1	0.0135933	0.00123167	1
		Mogibacterium sp.	0.00011122	4.70428e-05	0.555556	0.000577463	0.000425138	0.666667	0.000119462	5.92905e-05	0.444444	6.76803e-05	3.51991e-05	0.555556	5.4673e-05	2.91624e-05	0.666667	0.000667614	0.000302927	1	0.00167254	0.000349505	1
	Erysipelotrichaceae	Family Erysipelotrichaceae	0.000163696	9.10955e-05	0.555556	6.48421e-05	1.8179e-05	0.777778	0.000138452	4.05925e-05	0.777778	0.000170602	5.50332e-05	0.888889	0.00322945	0.000748503	1	0.00344712	0.000387202	1	0.00115063	0.000214604	1
		Bulleidia sp.	5.92317e-05	2.75259e-05	0.555556	5.4817e-05	2.17231e-05	0.555556	2.72208e-05	1.8357e-05	0.444444	6.46939e-05	3.02012e-05	0.555556	0.000456965	0.000131808	1	0.000566615	6.43995e-05	1	0.000170582	3.22929e-05	1
		L7A_E11 sp.	9.88817e-05	7.94818e-05	0.555556	0.000101568	7.11519e-05	0.333333	1.89778e-05	1.25781e-05	0.222222	1.25556e-06	1.25556e-06	0.111111	0.000578154	9.25359e-05	1	0.000675454	0.000106325	0.888889	0.00324946	0.00173377	1
		PSB-M-3 sp.	0	0	0	2.2876e-05	1.51613e-05	0.222222	0	0	0	1.85e-05	1.12289e-05	0.333333	0.000495526	0.000162458	0.666667	0.000282931	7.60489e-05	0.777778	0.000199871	6.23348e-05	0.777778
		RFN20 sp.	0.000136693	7.58676e-05	0.444444	0.000173243	9.18884e-05	0.555556	0.000124808	0.00011111	0.444444	0.000291286	0.000132407	0.777778	0.000531232	0.000147669	1	0.00157889	0.000356266	1	0.00604478	0.000991049	1
		[Eubacterium] sp.	9.02222e-06	9.02222e-06	0.111111	2.5314e-05	1.86374e-05	0.222222	0	0	0	1.07333e-05	6.8303e-06	0.333333	0.000229395	3.69168e-05	1	0.00101154	0.000152588	1	0.000356349	0.000118613	1
		p-75-a5 sp.	0.000110596	7.87618e-05	0.555556	0.00089198	0.000809761	0.555556	0.000427505	0.000344473	0.444444	0.000176268	8.1712e-05	0.555556	0.00106277	0.000115796	1	0.00175423	0.000266739	1	0.00543253	0.00100098	1
Fusobacteria	Fusobacteriaceae	Fusobacterium sp.	0.00356573	0.0016968	1	0.00211118	0.000755844	0.888889	0.00283805	0.000850724	1	0.00219903	0.000998777	1	2.49289e-05	1.1279e-05	0.666667	1.35556e-06	1.35556e-06	0.111111	0	0	0
	Leptotrichiaceae	Leptotrichia sp.	0.00193189	0.000390952	1	0.0010685	0.000615595	0.888889	0.00220702	0.000838519	1	0.00379903	0.00206991	1	0	0	0	2.56667e-06	1.70114e-06	0.222222	4.17778e-06	4.17778e-06	0.111111
Lentisphaerae	Victivallaceae	Family Victivallaceae	1.23444e-05	9.21652e-06	0.222222	0.000108079	0.000102109	0.222222	0.00017421	0.000145443	0.444444	9.02081e-05	6.14068e-05	0.222222	0	0	0	2.52222e-06	2.52222e-06	0.111111	0.00109092	0.000402012	1
Planctomycetes	Pirellulaceae	Family Pirellulaceae	2.36589e-05	1.77421e-05	0.333333	0.000317464	0.000293944	0.222222	4.27024e-05	2.53451e-05	0.333333	2.14714e-05	1.51082e-05	0.222222	0.00016512	5.86588e-05	0.888889	0.000797917	0.0001874	1	0.00121405	0.0003692	1
Proteobacteria	unclassified	Class Alphaproteobacteria	5.11869e-05	3.29256e-05	0.444444	4.59699e-05	2.40516e-05	0.666667	4.9308e-05	3.96167e-05	0.333333	0.000139246	6.03442e-05	0.666667	0.000190995	8.32174e-05	0.777778	0.000610584	0.000275433	0.888889	0.00135538	0.000418183	1
	Caulobacteraceae	Family Caulobacteraceae	0.00222673	0.0014023	0.888889	0.000218638	0.000101021	0.888889	0.000589573	0.000326563	0.777778	0.000349069	0.000142635	0.777778	0	0	0	0	0	0	0	0	0
		Order RF32	1.17222e-05	8.63832e-06	0.222222	2.14889e-05	1.12691e-05	0.444444	2.91164e-05	2.66845e-05	0.222222	7.90821e-05	6.58336e-05	0.555556	0.000555585	0.000232136	0.888889	0.000260415	9.30609e-05	0.888889	0.000231732	6.06548e-05	1
		Devosia sp.	0.000547446	0.000346035	0.777778	0.000179443	0.000127146	0.666667	0.000261287	0.000115546	0.777778	0.000163637	8.561e-05	0.777778	2.96667e-06	2.96667e-06	0.111111	2.44444e-06	1.61693e-06	0.222222	4.55556e-06	3.02357e-06	0.222222
	Methylobacteriaceae	Methylobacterium sp.	0.000782445	0.000343434	0.777778	0.000126061	4.83981e-05	0.777778	0.00027273	9.16364e-05	0.888889	0.000135361	4.82874e-05	0.888889	3.46667e-06	3.46667e-06	0.111111	1.21111e-06	1.21111e-06	0.111111	0	0	0
		Methylobacterium adhaesivum	0.000466017	0.000180733	1	0.000111548	5.39276e-05	0.777778	0.000356723	0.000120137	1	0.000177262	4.73205e-05	0.777778	1.35556e-06	1.35556e-06	0.111111	0	0	0	0	0	0
	Rhizobiaceae	Family Rhizobiaceae	0.00183061	0.00116606	0.444444	0.00017593	0.000150824	0.333333	0.00118574	0.000756605	0.555556	0.00039936	0.000169644	0.555556	3.01111e-06	3.01111e-06	0.111111	2.98889e-06	2.98889e-06	0.111111	0	0	0
		Agrobacterium sp.	0.00574526	0.00265245	1	0.00102498	0.000490073	0.888889	0.00370067	0.00108527	1	0.00125118	0.000371762	1	1.00233e-05	3.96709e-06	0.555556	9.72222e-06	6.10373e-06	0.333333	3.5e-06	2.53859e-06	0.222222
		Rhizobium sp.	0.000819608	0.000514262	0.777778	0.000107691	6.69447e-05	0.555556	0.000387617	0.000210798	1	0.000139719	8.00968e-05	0.666667	0	0	0	0	0	0	2.44444e-06	2.44444e-06	0.111111
	unclassified	Order Rickettsiales	1.68222e-05	1.03687e-05	0.333333	5.43333e-06	5.43333e-06	0.111111	3.25369e-05	1.88051e-05	0.444444	2.4064e-05	1.6398e-05	0.333333	0.000263193	0.000134854	0.888889	0.00116039	0.000411929	1	0.000241545	7.14313e-05	1
	mitochondria	Lupinus luteus	0.000854704	0.000511228	0.777778	0.000134414	5.23515e-05	0.666667	0.00030873	0.000168495	0.444444	0.000507824	0.000300807	0.888889	1.31111e-06	1.31111e-06	0.111111	1.35556e-06	1.35556e-06	0.111111	0	0	0
		Zea luxurians	0.034386	0.0137582	1	0.0031612	0.0018335	1	0.00378288	0.00103299	1	0.00316203	0.000791613	1	1.12778e-05	6.06762e-06	0.444444	9.66667e-06	6.96681e-06	0.222222	0	0	0
	Sphingomonadaceae	Family Sphingomonadaceae	0.000576811	0.000195462	0.888889	0.000374827	0.000270904	0.777778	0.000491479	0.000142962	0.777778	0.000167331	5.26977e-05	1	0	0	0	5.97778e-06	5.97778e-06	0.111111	0	0	0
		Novosphingobium sp.	0.0011363	0.000725588	0.444444	9.84822e-05	5.98971e-05	0.333333	0.00131678	0.000916014	0.555556	0.000389503	0.000216077	0.555556	3.91111e-06	3.91111e-06	0.111111	1.27667e-05	9.86064e-06	0.222222	0	0	0
		Sphingomonas sp.	0.0132554	0.00581379	1	0.00222148	0.000713651	1	0.00475293	0.00167085	1	0.00305424	0.00102277	1	2.45514e-05	1.26522e-05	0.444444	9.78889e-06	4.20253e-06	0.444444	2.44444e-06	2.44444e-06	0.111111
		Sphingomonas asaccharolytica	0.00682973	0.00373714	0.444444	0.000598292	0.000324618	0.444444	0.00185487	0.00116266	0.555556	0.000779128	0.000401797	0.555556	3.01111e-06	3.01111e-06	0.111111	0	0	0	0	0	0
		Sphingomonas yabuuchiae	0.00191508	0.00125399	0.777778	0.000243085	7.8584e-05	1	0.0012726	0.000637521	0.666667	0.000488521	0.000172635	0.888889	7.74444e-06	5.97456e-06	0.222222	1.25556e-06	1.25556e-06	0.111111	0	0	0
	Alcaligenaceae	Family Alcaligenaceae	0.000410212	0.000186849	0.888889	0.000131273	6.9815e-05	0.888889	0.000298113	0.000149419	0.666667	0.000102326	4.06612e-05	0.666667	0.000320413	0.000163546	0.888889	0.000240932	0.000100108	0.888889	2.90778e-05	8.15129e-06	0.777778
		Sutterella sp.	0.00240187	0.00167126	0.666667	0.00191513	0.00114575	0.777778	0.00159278	0.00147012	0.666667	0.000381557	0.000227687	0.666667	0.0016634	0.000207567	1	0.00109936	0.000163621	1	0.000549237	0.000106712	1
	Burkholderiaceae	Salinispora tropica	0.00296886	0.00296886	0.111111	0	0	0	0	0	0	0	0	0	0	0	0	0	0	0	0	0	0
	Oxalobacteraceae	Family Oxalobacteraceae	0.00024441	9.68279e-05	1	0.000115506	3.41395e-05	0.888889	0.000107488	8.82722e-05	0.555556	2.19222e-05	8.34106e-06	0.666667	0.00059183	0.000125502	1	0.000482165	0.000141857	1	0.000173179	7.06551e-05	0.888889
	Neisseriaceae	Family Neisseriaceae	0.0151866	0.00452682	1	0.00324759	0.00171607	0.888889	0.00416232	0.00185859	1	0.0033142	0.00107379	1	1.28333e-05	7.47901e-06	0.333333	0	0	0	5.61111e-06	5.61111e-06	0.111111
		Alysiella filiformis	0.00115827	0.000389937	1	0.000326563	0.000114161	0.888889	0.000153267	3.71344e-05	0.777778	0.000111853	4.57162e-05	0.888889	0	0	0	0	0	0	1.15556e-06	1.15556e-06	0.111111
		Kingella sp.	0.000791599	0.000340148	0.444444	0.000308388	0.000304062	0.222222	0.000209782	0.000160654	0.444444	0.000506581	0.000364679	0.555556	0	0	0	0	0	0	0	0	0
		Kingella potus	0.00228046	0.000400629	1	0.000507379	0.000129663	0.888889	0.00135565	0.00100642	0.888889	0.000700165	0.0003901	1	0	0	0	0	0	0	0	0	0
		Neisseria canis	0.00190058	0.000855365	0.444444	8.85209e-05	5.11562e-05	0.333333	0.000253039	0.000125942	0.555556	0.000228072	0.000113151	0.555556	0	0	0	0	0	0	0	0	0
	Desulfovibrionaceae	Family Desulfovibrionaceae	0.000146774	0.000106825	0.333333	9.3128e-05	5.13197e-05	0.444444	4.08729e-05	1.9733e-05	0.444444	3.48266e-05	1.8099e-05	0.444444	0.00187334	0.000360247	1	0.00202168	0.000348907	1	0.000988943	0.000174705	1
		Desulfovibrio sp.	0.000137722	7.28891e-05	0.555556	0.000148045	0.000111188	0.777778	0.000306	0.000143551	0.666667	0.00044598	0.000188024	0.777778	0.00342393	0.000562895	1	0.00271778	0.000321043	1	0.00170632	0.000279447	1
	unclassified	Order GMD14H09	4.95861e-05	4.46853e-05	0.333333	2.1133e-05	2.1133e-05	0.111111	2.35206e-05	1.57743e-05	0.222222	2.08826e-05	1.49028e-05	0.222222	0.000487726	0.000147793	0.888889	0.00265202	0.00108534	0.888889	0.000328284	0.000212603	0.888889
	unclassified	Order PB19	4.2e-06	4.2e-06	0.111111	3.26266e-05	2.51267e-05	0.222222	0	0	0	0	0	0	9.03024e-05	9.03024e-05	0.111111	0.000817259	0.000817259	0.111111	0.000475533	0.000475533	0.111111
	Campylobacteraceae	Campylobacter sp.	0.000218089	8.62651e-05	0.888889	0.00019528	0.000105543	0.666667	0.000490438	0.000257936	0.777778	0.000272768	8.14977e-05	0.888889	4.27593e-05	1.48813e-05	0.666667	0.000153932	4.95049e-05	1	0.000452045	0.00019542	1
	Enterobacteriacae	Family Enterobacteriacae	0.00234342	0.000735431	1	0.00579638	0.00372317	1	0.0315036	0.0107919	1	0.0798941	0.0275163	1	0.0021712	0.00167174	0.888889	0.00145662	0.00122112	0.888889	0.000854758	0.000592575	0.666667
		Erwinia sp.	0.00333469	0.00111955	0.888889	0.00045213	0.000126881	0.888889	0.00220853	0.000933786	1	0.000898544	0.000276773	1	4.32222e-06	3.10375e-06	0.222222	3.33333e-06	3.33333e-06	0.111111	2.44444e-06	2.44444e-06	0.111111
	Pasteurellaceae	Actinobacillus sp.	0.231689	0.0493215	1	0.1365	0.0384629	1	0.315817	0.0796933	1	0.373102	0.0738524	1	0.00141181	0.00101977	1	0.000178222	4.66177e-05	1	0.000103282	4.94109e-05	1
		Actinobacillus indolicus	0.000539475	0.000295313	0.777778	0.000645849	0.000538237	0.888889	0.00115382	0.000885249	0.666667	0.00134025	0.000815703	0.666667	7.54444e-06	5.01119e-06	0.222222	0	0	0	0	0	0
		Aggregatibacter sp.	0.017235	0.00390341	1	0.00826623	0.00398287	0.888889	0.0289117	0.00995237	1	0.0209905	0.00456836	1	9.81794e-05	4.27111e-05	0.888889	1.48444e-05	6.13166e-06	0.444444	6.26667e-06	4.14531e-06	0.222222
		Aggregatibacter segnis	0.00261452	0.00061109	1	0.00229023	0.00103083	0.888889	0.00584479	0.00249705	0.888889	0.0055224	0.00239217	1	3.11779e-05	2.97314e-05	0.222222	5.13333e-06	3.40229e-06	0.222222	0	0	0
		Pasteurella bettyae	0.000472528	0.000252948	0.777778	0.000165115	6.85645e-05	0.777778	0.000365814	0.000156592	0.888889	0.000266861	8.67787e-05	0.888889	0	0	0	1.21111e-06	1.21111e-06	0.111111	0	0	0
	Moraxellaceae	Acinetobacter sp.	0.00942298	0.00566795	1	0.0034382	0.0026044	0.888889	0.00362869	0.00284901	0.888889	0.00172109	0.00077449	1	2.10706e-05	2.10706e-05	0.111111	3.00803e-05	2.68819e-05	0.222222	1.94891e-05	1.94891e-05	0.111111
		Moraxella sp.	0.002144	0.000715786	0.888889	0.000444943	0.000211351	0.888889	6.87108e-05	2.88578e-05	0.555556	0.000141629	5.82078e-05	0.777778	0	0	0	0	0	0	0	0	0
	Pseudomonadaceae	Pseudomonas sp.	0.00284858	0.00113996	1	0.000555027	0.000223272	1	0.00137184	0.000910633	0.888889	0.000594425	0.000252215	0.888889	1.44667e-05	9.94243e-06	0.222222	9.03333e-06	9.03333e-06	0.111111	0	0	0
		Pseudomonas viridiflava	0.00119088	0.000441161	1	0.00020171	7.22229e-05	0.888889	0.000430871	0.000295891	0.777778	0.000156215	6.07602e-05	1	5.26667e-06	3.97604e-06	0.222222	2.71111e-06	2.71111e-06	0.111111	0	0	0
	Xanthomonadaceae	Family Xanthomonadaceae	0.0035379	0.00138291	1	0.000556573	0.000226365	1	0.000888117	0.000351045	1	0.000581314	0.000215884	0.888889	0	0	0	0	0	0	0	0	0
		Luteimonas sp.	0.000664217	0.000337793	0.888889	0.000255878	0.00020727	0.555556	0.000122493	4.23564e-05	0.666667	9.42136e-05	5.10216e-05	0.444444	2.96667e-06	2.96667e-06	0.111111	0	0	0	0	0	0
		Stenotrophomonas sp.	0.00618164	0.00255324	1	0.000789193	0.000272866	0.888889	0.00156842	0.000531646	1	0.0007296	0.000299957	1	1.03444e-05	6.27639e-06	0.333333	0	0	0	0	0	0
		Xanthomonas sp.	0.00475256	0.00164191	1	0.00104632	0.000374781	1	0.0017569	0.000911474	0.888889	0.000941685	0.000390716	0.777778	4.36667e-06	3.14387e-06	0.222222	1.23333e-06	1.23333e-06	0.111111	0	0	0
SR1	unclassified	Phylum SR1	0.00023651	9.94996e-05	0.444444	9.86833e-05	3.53034e-05	0.666667	2.17083e-05	1.99021e-05	0.222222	0.000135285	9.9013e-05	0.444444	0.000621761	0.000591609	0.333333	0.00171181	0.00170058	0.222222	0.000430923	0.000312551	0.333333
Spirochaetes	unclassified	Order PL-11B10	9.86389e-05	8.95774e-05	0.222222	5.17929e-05	3.48579e-05	0.222222	6.74444e-06	6.74444e-06	0.111111	1.59333e-05	8.34514e-06	0.333333	0.00196753	0.00111162	0.888889	0.00393944	0.00166513	0.888889	0.00260046	0.00181477	0.888889
	Sphaerochaetaceae	Sphaerochaeta sp.	3.81592e-05	2.26705e-05	0.333333	0.000107172	6.65898e-05	0.666667	5.84186e-05	3.09779e-05	0.333333	6.39153e-05	2.42665e-05	0.555556	0.00078409	0.000159918	1	0.0018774	0.000557291	1	0.00248139	0.000533463	1
	Spirochaetaceae	Treponema sp.	0.00164586	0.00133061	0.666667	0.000774061	0.000351824	1	0.000607786	0.000221256	1	0.000515824	0.000127731	1	0.0572338	0.00759521	1	0.0609382	0.00795179	1	0.0401857	0.00771202	1
Synergistetes	Dethiosulfovibrionaceae	Pyramidobacter sp.	2.03367e-05	1.79063e-05	0.222222	4.0275e-05	1.90602e-05	0.444444	1.00222e-05	1.00222e-05	0.111111	6.32222e-06	4.29392e-06	0.222222	0.000817459	0.00015017	1	0.00113618	0.000180486	1	0.000329421	7.26912e-05	1
TM7	F16	Family F16	0.000170161	8.36178e-05	0.777778	0.000299467	0.000119509	0.888889	0.000701656	0.000510222	1	0.000504608	0.000249116	1	0.000811074	0.000327354	0.777778	0.00121651	0.000562387	0.888889	0.00453981	0.00219985	1
Tenericutes	Anaeroplasmataceae	Family Anaeroplasmataceae	9.35611e-05	8.98841e-05	0.222222	7.67667e-06	4.32897e-06	0.333333	3.91111e-06	2.623e-06	0.222222	2.82669e-05	1.95845e-05	0.444444	0.001677	0.00109683	1	0.000528716	0.000201049	0.888889	0.000209678	6.03707e-05	1
		Anaeroplasma sp.	0.000200814	0.000198252	0.222222	6.6535e-05	3.292e-05	0.555556	6.50017e-05	2.74178e-05	0.555556	0.00010827	3.54592e-05	0.888889	0.00452776	0.000928125	1	0.00260245	0.000489505	1	0.000848689	0.000207743	1
	Mycoplasmataceae	Family Mycoplasmataceae	3.18394e-05	2.52314e-05	0.222222	0.000132945	9.79224e-05	0.555556	0.000575916	0.000485341	0.333333	0.000220447	0.000139084	0.444444	0.000129895	7.96081e-05	0.444444	0.000102568	4.26294e-05	0.555556	0.000980035	0.000354088	0.888889
	unclassified	Order RF39	0.000311303	0.000122485	0.777778	0.000608091	0.000274218	0.777778	0.000661595	0.000274021	1	0.00166099	0.000949204	0.888889	0.0154213	0.0029541	1	0.0085344	0.00175496	1	0.0077051	0.0014297	1
	unclassified	Order ML615J-28	1.14444e-06	1.14444e-06	0.111111	4.95556e-06	3.378e-06	0.222222	6.74444e-06	6.74444e-06	0.111111	0.000114895	9.99457e-05	0.222222	0.000294096	0.000120641	0.888889	0.000677262	0.000336473	0.888889	0.000478074	0.00011575	1
Verrucomicrobia	RFP12	Family RFP12	0.00158329	0.001076	0.777778	0.00472827	0.00391965	0.888889	0.00336687	0.00181246	0.888889	0.0068933	0.00237667	1	0.0144648	0.00645444	1	0.0248288	0.00438649	1	0.0863601	0.00988594	1
	Verrucomicrobiaceae	Akkermansia sp.	0.000145468	0.000105331	0.555556	0.000249513	0.000184469	0.666667	0.000131378	6.33844e-05	0.555556	0.00190182	0.00136685	0.666667	0.00423375	0.00146632	1	0.00193507	0.00128307	1	0.00218552	0.000685898	1
