# Supplementary material for: A Microbiological Map of the Healthy Equine Gastrointestinal Tract
Source: PLoS One. 2016 Nov 15;11(11):e0166523. doi: 10.1371/journal.pone.0166523 (PMC5112786; doi:10.1371/journal.pone.0166523)
Supplement: S3 Table — (XLSX) [file pone.0166523.s005.xlsx]

## Sheet: Sheet1
Table 3. Operational taxonomic units detected at greater than 0.01% mean relative abundance on mucosal samples from any single region of the gastrointestinal tract
			Dorsal stomach (n=8)			Antral stomach (n=6)			Jejunum (n=4)			Ileum (n=5)			Cecum (n=7)			Ventral colon (n=8)			Dorsal colon (n=7)
Phylum	Family	Operational taxonomic unit	mean	SEM	prev	mean	SEM	prev	mean	SEM	prev	mean	SEM	prev	mean	SEM	prev	mean	SEM	prev	mean	SEM	prev
Archaea	Methanobacteriaceae	Methanobrevibacter sp.	0.00112572	0.00059182	0.875	0.00313463	0.00228904	0.833333	0.00041841	0.00041841	0.25	0.003315	0.00310782	0.4	0.00102112	0.00083676	0.571429	0.0173255	0.00865047	0.75	0.0032972	0.0024925	1
	Methanocorpusculaceae	Methanocorpusculum sp.	0.00332207	0.0023705	0.875	0.00209008	0.00141979	0.833333	0.000418167	0.000185088	0.75	0.00905914	0.00545193	0.8	0.000331221	0.000268671	0.714286	0.000200257	0.000117899	0.5	0.0253277	0.00717175	0.857143
	[Methanomassiliicoccaceae]	vadinCA11 sp.	0.000805744	0.000498233	0.75	0.000395612	0.00020824	0.666667	0.000678759	0.000230228	0.75	0.00181428	0.00096313	0.6	0.00421729	0.00159952	1	0.00257747	0.000765268	1	0.00173333	0.000530451	0.857143
Actinobacteria	Microbacteriaceae	Family Microbacteriaceae	6.14855e-05	6.14855e-05	0.125	3.27118e-05	3.27118e-05	0.166667	0.000867769	0.000365187	0.75	0.000650699	0.000282699	0.8	1.57143e-06	1.57143e-06	0.142857	3.95e-06	2.65141e-06	0.25	1.15714e-06	1.15714e-06	0.142857
	Propionibacteriaceae	Propionibacterium sp.	0.00079992	0.000338914	0.75	0.000450438	0.000250964	0.666667	0.000723786	0.000506875	0.75	0.000612078	0.000392563	0.6	4.7e-06	3.26664e-06	0.285714	1.455e-05	1.21018e-05	0.25	0.00135125	0.00103714	0.428571
	Bifidobacteriaceae	Family Bifidobacteriaceae	0.000543637	0.000328955	0.5	0.000532468	0.00032959	0.666667	0	0	0	0	0	0	0	0	0	0	0	0	0	0	0
	Coriobacteriaceae	Family Coriobacteriaceae	0.00137361	0.000442392	0.75	0.00308617	0.00194	0.833333	3.2667e-05	3.2667e-05	0.25	0.000268779	0.00015355	0.6	0.000247142	9.3421e-05	1	0.000431578	9.60541e-05	0.875	0.000214713	0.000112407	0.714286
		Atopobium sp.	0.00400664	0.00253443	0.5	0.00514683	0.00285386	0.666667	2.7894e-05	2.7894e-05	0.25	0	0	0	0	0	0	8.475e-06	6.23042e-06	0.25	0	0	0
Armatimonadetes	unclassified	Order RB046	0.000245013	0.000101968	0.625	0.00019828	9.76591e-05	0.5	1.395e-05	1.395e-05	0.25	0.000340368	0.000340368	0.2	1.43571e-05	1.08266e-05	0.285714	1.63861e-05	1.63861e-05	0.125	0.00181367	0.00050013	1
Bacteroidetes	unclassified	Order Bacteroidales	0.0841307	0.0203464	1	0.0449287	0.0109733	1	0.0348895	0.012833	1	0.109213	0.0569008	1	0.105069	0.02834	1	0.161772	0.016264	1	0.206549	0.026159	1
	BS11	Family BS11	0.00206886	0.00117025	1	0.00111294	0.000477641	1	0.000932233	0.000522971	0.75	0.00874959	0.00640564	1	0.00026409	8.54447e-05	0.857143	0.000887421	0.000416622	0.625	0.0279098	0.0127658	1
	Bacteroidaceae	Family Bacteroidaceae	0.00135167	0.00061175	0.875	0.000369976	0.000298027	0.5	3.2667e-05	3.2667e-05	0.25	0.000752395	0.000449937	0.6	0	0	0	6.91476e-05	6.77163e-05	0.25	0.0024986	0.00236393	0.571429
		BF311 sp.	0.00220512	0.000626043	1	0.000841405	0.000485271	0.666667	0.000664329	0.000272433	0.75	0.00252321	0.0011758	1	0.00080708	0.000280656	0.857143	0.00192895	0.000439565	0.875	0.00744213	0.0020998	1
		Bacteroides sp.	0.000715636	0.000409256	0.75	0.000360035	0.000218412	0.5	0.000162963	9.77119e-05	0.5	0.000316456	0.000188868	0.6	0.000486763	0.000121695	0.857143	0.000130623	4.19804e-05	0.75	0.000544829	0.000449405	0.571429
	Porphyromonadaceae	Paludibacter sp.	0.003349	0.00193753	0.875	0.00234438	0.00100337	1	0.000784948	0.000343495	0.75	0.00404236	0.00230757	1	0.00386773	0.00157231	0.857143	0.00436263	0.00222277	0.875	0.00762035	0.00323495	0.857143
		Porphyromonas sp.	0.000818358	0.000619795	0.75	0.000523785	0.000271218	0.5	0	0	0	0	0	0	0	0	0	0	0	0	0	0	0
	Prevotellaceae	Family Prevotellaceae	0.000388013	0.000115661	0.875	0.000236597	0.000139238	0.5	0.000125523	0.000125523	0.25	0.000873351	0.000525147	0.6	0.000307898	0.000141229	0.857143	0.00127458	0.000415882	0.875	0.000664082	0.000157376	0.857143
		Prevotella sp.	0.0244915	0.00755	1	0.0211358	0.00551068	1	0.0109214	0.00652608	1	0.0118185	0.00492619	1	0.0268264	0.00456858	1	0.0175984	0.0031834	1	0.00761852	0.00232655	1
		Prevotella copri	0.00164874	0.0010404	0.75	0.000700194	0.000298352	0.833333	0.000786678	0.000423539	0.75	0.000364668	0.000212015	0.6	0.000579167	0.000166226	1	0.000140706	6.08528e-05	0.875	0.000236958	0.000138046	0.571429
		Prevotella melaninogenica	0.00597738	0.00302885	0.625	0.00930553	0.00316799	0.666667	0.000459636	0.000197304	0.75	0.000554164	0.000498021	0.4	0	0	0	0	0	0	4.85331e-05	4.85331e-05	0.142857
		Prevotella stercorea	0.000113129	5.24438e-05	0.5	3.92527e-05	3.92527e-05	0.166667	0.000400062	0.000318955	0.5	0	0	0	0.000341233	0.000240266	0.857143	0.000216734	0.000101081	0.75	5.21433e-05	2.82428e-05	0.428571
	RF16	Family RF16	0.0170417	0.00380359	1	0.0172859	0.00623311	1	0.0067796	0.0025069	0.75	0.0210414	0.00668672	1	0.0278479	0.006976	1	0.0311149	0.0115813	1	0.0351036	0.00730778	1
	Rikenellaceae	Family Rikenellaceae	0.00115169	0.000635432	0.875	0.000364138	0.000298846	0.5	0.00680227	0.00356595	1	0.0024519	0.00211757	0.6	0.000144346	4.93651e-05	1	0.000625144	0.00024806	0.875	0.00137204	0.000559259	0.857143
		PW3 sp.	0.000115753	5.61051e-05	0.5	9.37608e-05	9.37608e-05	0.166667	0	0	0	0.000241984	0.000241984	0.2	0	0	0	4.21356e-05	4.21356e-05	0.125	0.000611096	0.000236547	0.714286
	S24-7	Family S24-7	0.00574913	0.00159211	1	0.00391538	0.00156644	1	0.00725359	0.00370424	1	0.00815449	0.00572696	1	0.00432197	0.0011655	1	0.00857805	0.00268767	1	0.00333435	0.00163557	1
	[Paraprevotellaceae]	Family [Paraprevotellaceae]	0.00686701	0.00149093	1	0.00751122	0.00333174	1	0.00670092	0.00392448	0.75	0.00556135	0.0019326	1	0.0168122	0.00534134	1	0.020005	0.00455176	1	0.0106063	0.00186255	1
		CF231 sp.	0.0128188	0.0029662	1	0.0084075	0.00219566	1	0.00890855	0.00462317	1	0.011063	0.00518699	1	0.0286639	0.00607828	1	0.0149711	0.00320702	1	0.0105	0.00438191	1
		YRC22 sp.	0.00636778	0.00178658	1	0.00659365	0.0027615	1	0.00280152	0.00122504	1	0.00403052	0.00205487	1	0.0142224	0.00293439	1	0.00572392	0.00176235	1	0.00979544	0.00281442	1
		[Prevotella] sp.	0.00716362	0.0014731	1	0.00969429	0.00310163	1	0.00618489	0.00285229	1	0.00904998	0.00550331	1	0.0356487	0.0109624	1	0.0268081	0.00627031	1	0.00781791	0.00214712	1
	p-2534-18B5	Family p-2534-18B5	0.00507037	0.00162597	1	0.00543563	0.00298216	1	0.000790956	0.00036392	0.75	0.00208686	0.00115691	0.8	0.0128382	0.00535498	1	0.00807993	0.00332074	0.875	0.000888275	0.000207682	1
Chloroflexi	Anaerolinaceae	SHD-231 sp.	0.000295684	4.66568e-05	1	2.975e-05	1.89538e-05	0.333333	2.7894e-05	2.7894e-05	0.25	0.000629191	0.000529809	0.4	0.00501413	0.0036321	1	0.00866144	0.00360728	1	0.000965798	0.000352921	0.714286
Cyanobacteria	unclassified	Order YS2	0.00206844	0.000694075	1	0.00137965	0.000946913	1	0.00058113	0.000203361	0.75	0.00410971	0.00265967	0.8	0.00348838	0.00133443	1	0.0013569	0.000410179	1	0.00612486	0.00236256	0.857143
	unclassified	Order Streptophyta	0.000652507	0.000217145	0.875	0.001392	0.000594477	1	0.000344274	0.000264436	0.5	0.00171995	0.000763342	0.8	2.423e-05	1.09741e-05	0.571429	1.58875e-05	7.51652e-06	0.5	0.000101695	9.64028e-05	0.285714
Deferribacteres	Deferribacteraceae	Mucispirillum sp.	3.9637e-05	2.64058e-05	0.375	0	0	0	6.53338e-05	6.53338e-05	0.25	0.000672463	0.000534226	0.4	0.00558418	0.00101502	1	0.00583013	0.00430887	0.875	6.41799e-05	3.70882e-05	0.571429
Elusimicrobia	Elusimicrobiaceae	Family Elusimicrobiaceae	0.000500205	0.000257942	0.875	0.000503838	0.000450127	0.5	5.5788e-05	5.5788e-05	0.25	0	0	0	0.000601964	0.000357338	1	0.000361272	0.000159349	0.75	1.77286e-05	9.69626e-06	0.428571
		Elusimicrobium sp.	0.000192382	0.000138776	0.5	5.77112e-05	4.51659e-05	0.333333	9.80007e-05	9.80007e-05	0.25	0.000408441	0.000408441	0.2	1.17286e-06	1.17286e-06	0.142857	6.1625e-06	4.17809e-06	0.25	0.00136293	0.000692966	0.714286
Fibrobacteres	Fibrobacteraceae	Fibrobacter succinogenes	0.00707303	0.0026191	1	0.00216978	0.000796785	1	0.00162888	0.00110657	0.5	0.0125305	0.010678	1	0.00730814	0.00155676	1	0.00554975	0.00198617	1	0.0102482	0.00278337	1
Firmicutes	Alicyclobacillaeae	Alicyclobacillus sp.	0.00044431	0.000232798	0.5	0.000462841	0.000275245	0.5	0.000228668	0.000228668	0.25	1.164e-05	1.164e-05	0.2	0	0	0	0	0	0	0.000452055	0.000434472	0.428571
	Staphylococcaceae	Staphylococcus sp.	0.000322742	0.000215373	0.625	0.000475724	0.000231164	0.833333	0.000139104	0.000105251	0.5	0.000563111	0.000548676	0.4	7.8e-06	5.16601e-06	0.285714	4.00256e-05	4.00256e-05	0.125	0.000622809	0.000291179	0.571429
	Gemellaceae	Family Gemellaceae	0.00177139	0.000334801	1	0.00154228	0.000486962	0.833333	0.000237099	0.000237099	0.25	0.000197835	0.000197835	0.2	4.27286e-06	3.12628e-06	0.285714	0	0	0	0.00010838	9.5832e-05	0.285714
	Enterococcaceae	Enterococcus sp.	0.000251766	0.000189125	0.5	5.83333e-06	5.83333e-06	0.166667	4.1841e-05	4.1841e-05	0.25	0.000942392	0.000913577	0.4	2.86677e-05	2.68791e-05	0.285714	3.1875e-06	3.1875e-06	0.125	2.86939e-05	2.86939e-05	0.142857
	Lactobacillaceae	Lactobacillus sp.	0.239971	0.073562	1	0.353541	0.103237	1	0.0549532	0.0339526	1	0.0641096	0.0459305	1	0.00132192	0.000679703	1	0.00155021	0.000455735	1	0.00199481	0.00130109	0.857143
	Leuconostocaceae	Family Leuconostocaceae	0.000493818	0.000238139	0.75	0	0	0	0	0	0	0.000586383	0.000543794	0.4	4.06494e-05	2.70742e-05	0.571429	0.000133017	8.94549e-05	0.25	0	0	0
	Streptococcaceae	Streptococcus sp.	0.0470398	0.0185674	1	0.0180193	0.00589703	1	0.00685923	0.00171296	1	0.0233625	0.0032685	1	0.000856032	0.00035522	1	0.00117752	0.000676865	0.875	0.0004131	0.000192617	1
		Streptococcus anginosus	0.000153839	0.000104451	0.375	0.000582689	0.000328393	0.5	0.000453877	0.000383121	0.5	0.000139649	0.000139649	0.2	2.72857e-06	2.72857e-06	0.142857	1.24125e-05	6.99646e-06	0.375	1.04714e-05	7.24486e-06	0.285714
		Streptococcus minor	0.000662452	0.000277357	0.75	0.000296933	8.20496e-05	0.833333	0.000686006	0.000686006	0.25	0.00127864	0.000907554	0.6	4.67143e-06	3.23351e-06	0.285714	3.925e-06	2.63132e-06	0.25	0	0	0
	unclassified	Order Clostridiales	0.039667	0.00926542	1	0.0322586	0.0128082	1	0.0132607	0.00375794	1	0.0293245	0.00995902	1	0.0560185	0.0108036	1	0.0634088	0.00768745	1	0.0670987	0.0133405	1
	Christensenellaceae	Family Christensenellaceae	0.00100315	0.000401223	0.875	0.000209945	0.000140493	0.5	0.000324939	0.000177406	0.75	0.000582352	0.000365	0.4	0.000379926	0.000131434	1	0.00221228	0.000363642	1	0.00380643	0.000596394	1
	Clostridiaceae	Family Clostridiaceae	0.00129298	0.000640799	0.875	0.00106318	0.00054362	0.833333	0.000781904	0.000385898	0.75	0.0102525	0.00439436	1	0.00051441	8.27759e-05	1	0.00336402	0.00157149	1	0.00498593	0.00162307	1
		Clostridium sp.	0.00699335	0.00170218	1	0.00481436	0.00157511	1	0.00128939	0.000632047	0.75	0.0039986	0.00146765	1	0.00319773	0.00078295	1	0.00744895	0.00103996	1	0.00660587	0.00193396	1
		Sarcina sp.	0.000235154	0.000179299	0.5	0.0196879	0.0195276	0.333333	0	0	0	0	0	0	0.000258994	0.000130574	0.571429	9.40965e-05	7.92731e-05	0.25	0.000549084	0.000494781	0.285714
	Dehalobacteriaceae	Dehalobacterium sp.	0.000201757	0.000114533	0.625	0.000120089	8.81442e-05	0.5	1.395e-05	1.395e-05	0.25	0.000362976	0.000362976	0.2	8.95916e-05	3.53871e-05	0.714286	0.000292439	5.346e-05	0.875	0.000426982	0.000154099	0.714286
	Eubacteriaceae	Pseudoramibacter Eubacterium sp.	0.000341981	0.000341981	0.125	0.000144547	0.000115424	0.333333	3.2667e-05	3.2667e-05	0.25	0.000362976	0.000362976	0.2	0	0	0	1.17e-05	1.17e-05	0.125	0.000352887	0.000144157	0.857143
	Lachnospiraceae	Family Lachnospiraceae	0.0493682	0.00976315	1	0.0356943	0.0101946	1	0.0180718	0.00705917	1	0.0396261	0.0144901	1	0.198024	0.0248419	1	0.15017	0.016437	1	0.0574472	0.0169407	1
		Anaerostipes sp.	0.000421897	0.000172994	0.875	0.000289907	0.000152493	0.666667	0.000672882	0.000109773	1	0.00342227	0.00197285	0.8	0.000345239	0.000134754	0.714286	9.6318e-05	2.40868e-05	0.75	0.00151254	0.000451781	0.857143
		Blautia sp.	0.00120545	0.000223339	1	0.000967004	0.000404187	0.833333	0.000548091	0.000222549	0.75	0.000401058	0.000171587	0.8	0.00151243	0.000253991	1	0.00234062	0.000374064	1	0.00100224	0.000491959	0.714286
		Butyrivibrio sp.	0.000126604	7.27408e-05	0.375	0.000246959	0.000108375	0.666667	1.395e-05	1.395e-05	0.25	0.000183824	0.000183824	0.2	0.000604488	0.00027035	1	2.9227e-05	1.89364e-05	0.375	4.85331e-05	4.85331e-05	0.142857
		Clostridium hathewayi	7.3875e-06	7.3875e-06	0.125	1.16833e-05	1.16833e-05	0.166667	4.1841e-05	4.1841e-05	0.25	0	0	0	0.00108741	0.00067262	0.857143	0	0	0	0	0	0
		Coprococcus sp.	0.00589235	0.00228461	1	0.00320321	0.00113293	1	0.00153064	0.000713161	0.75	0.00395326	0.00282789	0.6	0.00553273	0.00121503	1	0.00521347	0.00132781	1	0.00232677	0.00108945	1
		Dorea sp.	0.000386382	0.000174835	0.75	0.000117758	0.000117758	0.166667	1.395e-05	1.395e-05	0.25	0.000183824	0.000183824	0.2	0.000213906	9.31687e-05	0.857143	0.000309909	9.13732e-05	0.875	0.000196134	0.000139227	0.571429
		Epulopiscium sp.	0.000220024	0.000132564	0.375	0.000112989	0.000106143	0.333333	0	0	0	0.00947556	0.00708252	0.6	4.49113e-05	4.3122e-05	0.285714	0.000393257	0.000258722	0.375	0.000703108	0.00027995	0.714286
		Lachnospira sp.	0.00175106	0.000938439	1	0.000761605	0.000279771	0.666667	0.000488274	0.000255839	0.75	0	0	0	0.000795797	0.000239327	1	0.000160111	5.79233e-05	0.75	0.000369508	0.000242218	0.571429
		Oribacterium sp.	0.000926351	0.000525756	0.5	0.000987087	0.000376817	0.666667	2.7894e-05	2.7894e-05	0.25	0	0	0	0	0	0	0	0	0	2.42666e-05	2.42666e-05	0.142857
		Pseudobutyrivibrio sp.	0.00161042	0.000394847	1	0.000654971	0.000483762	0.833333	0.000845274	0.000369061	0.75	0.000453139	0.000278035	0.6	0.00113421	0.000420748	1	0.00133391	0.000332497	1	0.00218662	0.00103486	0.857143
		Roseburia sp.	0.000229158	0.000132843	0.625	5.77112e-05	4.51659e-05	0.333333	1.395e-05	1.395e-05	0.25	0.000268426	0.000182134	0.4	0.000369906	0.000130974	1	0.00019548	0.000101999	0.75	8.16543e-05	5.84638e-05	0.285714
		Shuttleworthia satelles	0.00104923	0.00100087	0.375	0.00105516	0.000843335	0.5	7.92838e-05	6.20927e-05	0.5	0	0	0	2.34286e-06	2.34286e-06	0.142857	6.1125e-06	6.1125e-06	0.125	0	0	0
		[Ruminococcus] gnavus	0.000582259	0.000401074	0.75	0.000231161	0.000148876	0.666667	0.000116349	7.90404e-05	0.5	0	0	0	0.000341136	0.000165043	1	0.000440585	0.00014113	0.75	0.000568679	0.000368658	0.857143
	Peptococcaceae	rc4-4 sp.	0.000707803	0.000214969	0.875	0.000552915	0.000373636	0.5	0.000958314	0.000756376	0.5	0.000268426	0.000182134	0.4	0.00145634	0.000518504	0.857143	0.00323679	0.000952986	1	0.0011292	0.000740545	0.857143
	Peptostreptococcaceae	Family Peptostreptococcaceae	7.28042e-05	4.8123e-05	0.25	6.1436e-05	3.81532e-05	0.5	0	0	0	0.00257353	0.00257353	0.2	0.000124815	9.68105e-05	0.285714	0	0	0	0	0	0
	Ruminococcaeae	Family Ruminococcaeae	0.0592406	0.0113538	1	0.0729763	0.0379038	1	0.0191018	0.00461523	1	0.0485676	0.0187098	1	0.116124	0.0153768	1	0.144287	0.0154034	1	0.132432	0.0292897	1
		Faecalibacterium prausnitzii	0.000987221	0.000594054	0.875	0.000857116	0.000421517	0.833333	0.000423183	0.000380874	0.5	0.000205595	0.000129146	0.4	0.0034481	0.000988784	1	0.000955515	0.000153294	1	0.0001186	5.52965e-05	0.571429
		Oscillospira sp.	0.00211504	0.00117804	0.875	0.00170691	0.000699365	1	0.000813456	0.000341906	0.75	0.00223062	0.000691055	1	0.00586395	0.00230783	1	0.00328058	0.000769488	1	0.00241119	0.000903446	0.857143
		Ruminococcus sp.	0.00730615	0.00201418	1	0.00363621	0.0014605	1	0.00163609	0.000721524	0.75	0.00452544	0.00158924	1	0.00607471	0.00155247	1	0.0122776	0.00225102	1	0.0119692	0.00182763	1
		Ruminococcus flavefaciens	0.00316505	0.000755127	1	0.00261047	0.00122468	1	0.00145025	0.000699067	1	0.00281533	0.00164026	1	0.00278494	0.000544578	1	0.00308503	0.000886881	0.875	0.00219693	0.00100084	1
	Veillonellaceae	Family Veillonellaceae	0.00132266	0.0003275	0.75	0.00221591	0.00168281	0.833333	0.00015819	0.000118699	0.5	0.0003365	0.000169323	0.6	0.00259898	0.000939029	1	0.000349715	0.000110735	0.875	0.000158017	4.75864e-05	0.714286
		Acidaminococcus sp.	0.000441891	0.000361758	0.375	0.00094744	0.000802302	0.666667	9.32278e-05	6.19001e-05	0.5	0	0	0	0	0	0	0	0	0	0	0	0
		Anaerovibrio sp.	0.000419326	0.000167429	0.875	0.000127639	8.65323e-05	0.666667	6.53338e-05	6.53338e-05	0.25	0.000183824	0.000183824	0.2	0.000510756	0.000184646	1	0.000134993	6.93323e-05	0.625	0.000291251	0.000168017	0.714286
		Dialister sp.	0.00310289	0.00217542	0.625	0.00340375	0.00148329	0.666667	0.000254833	0.000187958	0.5	9.62424e-05	8.24662e-05	0.4	0	0	0	0	0	0	0	0	0
		Megasphaera sp.	0.00266334	0.00132552	0.5	0.00357417	0.00195785	0.666667	0	0	0	0.000169205	0.000169205	0.2	3.1e-06	3.1e-06	0.142857	0	0	0	0	0	0
		Phascolarctobacterium sp.	0.00814277	0.00186548	1	0.00735966	0.00334742	1	0.00256051	0.000727461	1	0.00348559	0.00152373	1	0.0121928	0.00411891	1	0.010467	0.00242513	1	0.0117406	0.00181858	1
		Selenomonas ruminantium	0.00173976	0.000824441	0.5	0.00660811	0.0055277	0.666667	0.000362622	0.000362622	0.25	0.00019248	0.000164933	0.4	0	0	0	0	0	0	0	0	0
		Veillonella sp.	0.0132493	0.0059609	0.75	0.0202163	0.00910147	0.833333	0.00290135	0.0024969	0.75	0.00151693	0.000668279	0.6	1.25e-05	1.07786e-05	0.285714	0	0	0	0	0	0
		Veillonella parvula	0.000455732	0.000126371	0.875	0.000480951	0.000193665	0.833333	0.000111576	0.000111576	0.25	0.000449083	0.000256306	0.6	1.57143e-06	1.57143e-06	0.142857	0	0	0	0.000107795	9.57286e-05	0.428571
	Mogibacteriaceae	Family [Mogibacteriaceae]	0.00423211	0.00139261	1	0.00404273	0.00125233	1	0.00119138	0.000816165	0.5	0.00732498	0.00340764	1	0.0046305	0.000651145	1	0.0167774	0.00272626	1	0.014173	0.00382784	1
		Anaerovorax sp.	0.000105725	6.48035e-05	0.5	5.35777e-05	5.35777e-05	0.166667	0	0	0	0	0	0	0.000177187	9.52279e-05	0.571429	0.000334552	0.00015976	0.875	0.000557854	0.000207243	0.714286
		Mogibacterium sp.	0.0023919	0.00191032	1	0.00129989	0.00078315	0.833333	0.00019563	0.000112947	0.5	0.00104592	0.000671327	0.6	0.000177814	0.000100614	0.714286	0.00189378	0.000601497	1	0.00340551	0.00151689	1
	Erysipelotrichaceae	Family Erysipelotrichaceae	0.00151838	0.000425376	0.875	0.00102276	0.000384824	1	0.000520197	0.00020451	0.75	0.000782704	0.000252794	0.8	0.00163375	0.000482335	1	0.00244273	0.00047171	1	0.001846	0.000418414	1
		Bulleidia sp.	0.000265371	0.000104914	0.875	0.00029317	0.000135701	0.5	2.7894e-05	2.7894e-05	0.25	0.000551471	0.000551471	0.2	0.000203955	6.30612e-05	1	0.000219841	7.30763e-05	0.875	0.00026362	0.000122323	0.571429
		L7A_E11 sp.	0.000524642	0.000229939	0.875	1.16833e-05	1.16833e-05	0.166667	0.000102402	6.64185e-05	0.5	0.000169205	0.000169205	0.2	0.000287683	7.44239e-05	1	0.000540927	0.0001227	0.875	0.00110357	0.000914088	0.714286
		RFN20 sp.	0.00312663	0.00157639	1	0.00103459	0.000524223	0.833333	0.000343288	0.000177664	0.75	0.00750693	0.00573129	0.6	0.000477058	0.000222652	1	0.00199179	0.00049601	1	0.0299756	0.00767459	1
		Sharpea azabuensis	0.00057903	0.000362688	0.375	0.000660573	0.000402196	0.5	3.2667e-05	3.2667e-05	0.25	0	0	0	1.36571e-06	1.36571e-06	0.142857	0	0	0	0	0	0
		gut metagenome	4.57472e-05	2.8057e-05	0.375	8.23915e-05	4.09049e-05	0.5	0.000240886	0.000189254	0.5	6.80736e-05	6.80736e-05	0.2	7.28537e-05	2.27409e-05	1	0.000215244	0.000100042	0.75	0.000392075	0.000275037	0.571429
		p-75-a5 sp.	0.00216015	0.00105897	1	0.00137354	0.000351745	1	0.000149016	8.73289e-05	0.5	0.00310328	0.00218821	0.6	0.00117658	0.000158055	1	0.00240384	0.000334387	1	0.00619411	0.00107817	1
Fusobacteria	Fusobacteriaceae	Fusobacterium sp.	0.00246116	0.000828999	0.875	0.00351174	0.00171587	0.666667	0.00040825	0.000235849	0.5	0.000280687	0.000124606	0.6	3.65286e-05	1.39804e-05	0.571429	4.45861e-05	1.74453e-05	0.625	0.000116849	5.01451e-05	0.714286
Lentisphaerae	Victivallaceae	Family Victivallaceae	0.00029057	8.77237e-05	0.75	0.00066268	0.000532841	0.666667	0	0	0	0.00168668	0.00153991	0.4	5.41429e-06	5.41429e-06	0.142857	1.56328e-05	1.39075e-05	0.25	0.0067546	0.00264875	0.857143
Planctomycetes	Pirellulaceae	Family Pirellulaceae	0.000311536	0.000215122	0.625	0.000126696	5.26515e-05	0.666667	0.000204804	0.000132837	0.5	0.000257139	0.00015792	0.4	0.000210833	9.44073e-05	0.571429	0.00191595	0.000308564	1	0.000918635	0.000228458	0.857143
	unclassified	Order PeHg47	0.000224481	0.000118584	0.5	0.000138083	0.000138083	0.166667	0.000283713	0.000242124	0.5	0.000735294	0.000735294	0.2	0.00676413	0.00232714	1	0.000231863	0.000120657	0.75	5.22523e-05	2.6246e-05	0.428571
Proteobacteria	unclassified	Class Alphaproteobacteria	0.000857915	0.000271893	0.875	0.000237517	7.4151e-05	0.833333	0.000556651	0.000363065	0.75	0.00101283	0.000535542	0.6	0.000390246	0.000233893	0.714286	0.00068914	0.000275106	0.875	0.00367145	0.00131321	1
	unclassified	Order Rhizobiales	3.55215e-05	3.55215e-05	0.125	0.00296017	0.00296016	0.166667	0	0	0	0	0	0	0	0	0	0	0	0	2.42666e-05	2.42666e-05	0.142857
	Caulobacteraceae	Devosia sp.	0	0	0	4.89722e-05	2.72605e-05	0.5	0.000514575	0.00042669	0.5	0	0	0	1.17286e-06	1.17286e-06	0.142857	0	0	0	0	0	0
	Methylobacteriaceae	Methylobacterium sp.	0.000766222	0.000438403	1	0.00103442	0.00097096	0.666667	0.000199665	9.36701e-05	0.75	1.164e-05	1.164e-05	0.2	0	0	0	1.10125e-05	6.25401e-06	0.375	0.00175303	0.00174622	0.428571
	Rhizobiaceae	Agrobacterium sp.	0.000469474	0.000299196	0.75	0.000677896	0.000419566	0.833333	0.00140731	0.000501227	1	0.00148937	0.000313224	1	1.55714e-06	1.55714e-06	0.142857	8.3125e-06	4.84158e-06	0.375	1.15714e-06	1.15714e-06	0.142857
	Hyphomonadaceae	Family Hyphomonadaceae	3.31136e-05	2.21911e-05	0.25	0.000381622	0.000365778	0.333333	0	0	0	0.00313138	0.00313138	0.2	0	0	0	0	0	0	0.00194279	0.00185359	0.571429
	unclassified	Order Rickettsiales	0.000384629	0.000189377	0.875	0	0	0	0	0	0	0	0	0	0.000869203	0.000688459	0.857143	0.000790256	0.000222288	1	0.000683337	0.000401059	0.857143
	Sphingomonadaceae	Sphingomonas sp.	0.000484053	0.000132307	1	0.000495169	0.000275957	0.666667	0.000385749	0.000175888	0.75	0.000718158	0.000321995	0.8	1.36571e-06	1.36571e-06	0.142857	4.7125e-06	4.7125e-06	0.125	7.51139e-05	7.24498e-05	0.285714
	Alcaligenaceae	Sutterella sp.	0.00300975	0.00189761	0.75	0.00281197	0.00108318	1	0.000363365	0.000211088	0.5	0.000901868	0.000297124	1	0.000686089	0.000126277	1	0.00107794	0.00020703	1	0.000880175	8.23382e-05	1
	Oxalobacteraceae	Family Oxalobacteraceae	0.000192605	6.92546e-05	0.625	0.000139941	0.000114391	0.5	0.000288858	0.000169606	0.5	0.000169205	0.000169205	0.2	0.00617044	0.00257574	1	0.000551517	0.00020125	0.75	0.000421895	0.00027618	0.571429
	Neisseriaceae	Family Neisseriaceae	0.00172667	0.000611335	0.875	0.00114614	0.000493863	0.833333	0.000575613	0.000362565	0.5	0.000616565	0.000340098	0.8	1.17286e-06	1.17286e-06	0.142857	6.1125e-06	6.1125e-06	0.125	2.42666e-05	2.42666e-05	0.142857
	Desulfovibrionaceae	Family Desulfovibrionaceae	0.000680227	0.000195258	1	0.000732283	0.000460847	0.666667	0.00019563	0.000112947	0.5	0.000220749	0.000141189	0.4	0.000820173	0.00015312	1	0.00099765	0.00018984	0.875	0.000938225	0.00028871	1
		Desulfovibrio sp.	0.00316289	0.00060797	1	0.00167056	0.000387182	1	0.00509601	0.00223203	1	0.013427	0.00783675	0.8	0.108662	0.0271894	1	0.0173385	0.0040814	1	0.00255663	0.000493303	1
	unclassified	Order GMD14H09	0.000172559	0.00013848	0.5	0.00016978	8.53107e-05	0.666667	0.000111951	9.42727e-05	0.5	0.000120992	0.000120992	0.2	0.000779513	0.000227796	1	0.00230172	0.000884104	0.875	0.000965767	0.000723166	0.857143
	unclassified	Order Myxococcales	5.8599e-05	5.31942e-05	0.25	0	0	0	0.000130668	0.000130668	0.25	0	0	0	7e-06	4.8519e-06	0.285714	0.000749728	0.000627585	0.75	0.000146988	0.000112925	0.428571
	Campylobacteraceae	Campylobacter sp.	0.000435647	0.000114241	0.875	0.00047592	0.000344247	0.5	0.000260592	0.000184091	0.5	0.00065647	0.000349709	0.6	0.00434711	0.00335928	1	0.0255423	0.00875223	1	0.00191796	0.00100843	1
	Helicobacteraceae	Family Helicobacteraceae	3.02974e-05	2.35812e-05	0.25	0	0	0	0	0	0	0	0	0	0.000185507	0.000154872	0.285714	0.00184949	0.00179454	0.25	0	0	0
	Succinivibrionaceae	Family Succinivibrionaceae	7.26323e-05	4.51814e-05	0.5	1.16833e-05	1.16833e-05	0.166667	0	0	0	0	0	0	0.00080015	0.000317378	0.714286	0.000307723	0.000220746	0.625	0.000225399	0.000217276	0.428571
	Enterobacteriacae	Family Enterobacteriacae	0.00243484	0.0005824	1	0.00191265	0.00057753	0.833333	0.00495512	0.00253643	0.75	0.0121633	0.00556087	1	0.000175506	0.000142003	0.714286	0.000453726	0.000362133	0.75	0.000316894	0.000112957	0.857143
		Erwinia sp.	0.000352922	0.000118083	0.75	0.000401695	0.000238349	0.5	0.00040422	0.000190435	0.75	0.000409712	0.000241618	0.6	2.93714e-06	1.90242e-06	0.285714	1.83257e-05	1.83257e-05	0.125	5.94941e-05	3.8117e-05	0.428571
	Pasteurellaceae	Actinobacillus sp.	0.154006	0.0620036	1	0.0579938	0.0200264	1	0.118817	0.065332	1	0.268497	0.108417	1	0.000240983	0.000107466	0.714286	0.000335082	0.000276042	0.375	0.000289573	0.000209101	0.714286
		Aggregatibacter sp.	0.00211264	0.000732686	1	0.00202303	0.000691741	0.833333	0.00531392	0.00256913	1	0.0104516	0.00442794	0.8	1.63714e-05	7.80054e-06	0.428571	2.75874e-05	1.89162e-05	0.375	1.15714e-06	1.15714e-06	0.142857
		Aggregatibacter segnis	0.000409696	0.000184873	0.625	0.000633474	0.000338247	0.666667	0.00116579	0.000721484	1	0.00154843	0.000565578	0.8	8.21429e-06	3.92018e-06	0.428571	3.84969e-05	2.51682e-05	0.375	1.15714e-06	1.15714e-06	0.142857
	Moraxellaceae	Acinetobacter sp.	0.00116891	0.000342697	1	0.00138638	0.00102029	0.833333	4.6617e-05	3.09505e-05	0.5	0.000735294	0.000735294	0.2	2.7268e-05	2.7268e-05	0.142857	2.3375e-06	2.3375e-06	0.125	7.39567e-05	7.26157e-05	0.285714
	Pseudomonadaceae	Pseudomonas sp.	0.00025695	0.000107227	0.75	0.0006207	0.000273576	0.833333	0.000251046	0.000251046	0.25	0.000584882	0.00033294	0.8	0	0	0	6.8457e-05	6.70258e-05	0.25	0.000108695	9.54679e-05	0.428571
SR1	unclassified	Phylum SR1	0.000473368	0.000288303	0.75	0.000169854	8.70223e-05	0.666667	0	0	0	0	0	0	0.000599121	0.00059729	0.285714	0.00136187	0.00136187	0.125	0	0	0
Spirochaetes	unclassified	Order PL-11B10	0.00112019	0.000832119	0.875	0.00020108	0.000119402	0.5	1.395e-05	1.395e-05	0.25	0.000609631	0.000386314	0.4	0.000340145	0.000177035	0.571429	0.00184187	0.000844422	0.875	0.000561767	0.000394814	0.571429
	Sphaerochaetaceae	Sphaerochaeta sp.	0.000758731	0.000200603	0.875	0.000348797	0.000232037	0.5	0.000371182	0.00018509	0.75	0.00143313	0.00064012	0.8	0.00150754	0.000679735	1	0.00173985	0.000409661	0.875	0.00491574	0.00116315	1
	Spirochaetaceae	Family Spirochaetaceae	0.000105977	9.29847e-05	0.375	9.96055e-05	6.32669e-05	0.333333	0	0	0	0	0	0	0.00048553	0.000282745	0.714286	1.63861e-05	1.63861e-05	0.125	0.000730586	0.000283612	0.714286
		Treponema sp.	0.0129629	0.00342966	1	0.009514	0.0038065	1	0.00423639	0.00139385	1	0.00845882	0.0031404	1	0.0225022	0.00501723	1	0.0497229	0.00827714	1	0.0222979	0.00567622	1
Synergistetes	Dethiosulfovibrionaceae	Pyramidobacter sp.	0.000307927	0.000116223	0.75	8.43387e-05	7.75496e-05	0.333333	8.8455e-05	5.44471e-05	0.5	0	0	0	0.000469924	0.00012503	1	0.00151348	0.000326474	1	0.000227866	0.000139414	0.571429
		TG5 sp.	0.000536668	0.000150784	1	0.000656386	0.00043842	0.666667	0.000692223	0.000274031	0.75	0.00118287	0.000706867	0.6	0.0233929	0.00683711	1	0.0124604	0.00645646	1	0.00082122	0.000607764	0.714286
	Synergistaceae	Family Synergistaceae	0.000151134	9.41658e-05	0.375	0.00017148	7.93817e-05	0.666667	0	0	0	0.000514278	0.00031584	0.4	0	0	0	1.40453e-05	1.40452e-05	0.125	0.00081254	0.000468292	0.857143
		Candidatus Tammella	1.42875e-05	1.17292e-05	0.25	1.635e-05	1.635e-05	0.166667	0.000102402	6.64185e-05	0.5	0.000183824	0.000183824	0.2	0.00215516	0.00104201	0.857143	0.000769143	0.000621931	0.625	1.52571e-05	1.39539e-05	0.285714
TM7	F16	Family F16	0.00106087	0.000241977	1	0.000774383	0.000410704	0.833333	0.000430756	0.000388423	0.5	0.000316456	0.000188868	0.6	0.00374832	0.00182021	1	0.00230592	0.00112866	0.875	0.00296488	0.00174223	1
Tenericutes	unclassified	Class Mollicutes	0.000217603	6.23356e-05	0.75	6.52612e-05	4.41223e-05	0.5	0.000240886	0.000189254	0.5	0	0	0	0.000133555	4.53615e-05	0.857143	0.000787205	0.000203348	1	0.000765791	0.00028298	0.857143
	unclassified	Order Acholeplasmatales	0.000196593	8.86648e-05	0.5	1.34e-05	1.34e-05	0.166667	0	0	0	0	0	0	0.00042452	0.000406579	0.428571	0.000117505	8.33928e-05	0.25	0.000324597	0.000297251	0.285714
	Anaeroplasmataceae	Family Anaeroplasmataceae	0.000652939	0.000222204	1	0.000167985	0.000112466	0.5	6.9735e-05	6.9735e-05	0.25	0	0	0	0.000581752	0.000368742	1	0.000577911	0.000252785	0.75	0.000438006	0.000226741	0.714286
		Anaeroplasma sp.	0.00265808	0.000898842	1	0.000930395	0.000483629	1	0.000491931	0.000294171	0.5	0.002115	0.001046	0.8	0.00272175	0.000272956	1	0.00380912	0.000775709	1	0.00176237	0.000815005	1
	Mycoplasmataceae	Family Mycoplasmataceae	0.0013234	0.000737874	0.75	0.000330022	0.000164714	0.833333	0.00045865	0.000378999	0.75	0.00169635	0.000929885	0.6	0.000362244	0.000130205	0.571429	0.00032115	0.000174352	0.5	0.00804336	0.00422554	0.857143
	unclassified	Order RF39	0.0061682	0.00132277	1	0.007286	0.00485991	1	0.00398331	0.00169733	0.75	0.00430269	0.00288581	1	0.0135481	0.00344866	1	0.0122241	0.00260268	1	0.00849037	0.00233108	1
	unclassified	Order ML615J-28	0.000410786	0.000150159	0.875	0.000119619	8.20835e-05	0.333333	1.395e-05	1.395e-05	0.25	0.000374799	0.000252394	0.4	0.00028168	0.00015916	0.857143	0.000567554	0.000214123	0.875	0.000606169	0.000139604	0.857143
	[Cerasicoccaceae]	Family [Cerasicoccaceae]	3.92208e-05	1.99338e-05	0.375	0	0	0	0	0	0	0.00046136	0.000331509	0.4	1.57143e-06	1.57143e-06	0.142857	2.245e-05	1.17348e-05	0.5	0.00117431	0.000537	0.857143
Verrucomicrobia	RFP12	Family RFP12	0.0225814	0.00746021	1	0.0168545	0.00526378	1	0.00356084	0.00151292	1	0.0438568	0.0198082	1	0.0124346	0.00327934	1	0.0229821	0.0035898	1	0.110366	0.0240191	1
	Verrucomicrobiaceae	Akkermansia sp.	0.00259955	0.000749838	1	0.00257647	0.00172174	1	0.000492929	0.000238791	0.75	0.000801088	0.000318332	0.8	0.00409977	0.00145997	1	0.0036981	0.00219996	1	0.00221581	0.000855625	1
